# Supplementary material for: Human Brain and Blood N-Glycome Profiling in Alzheimer’s Disease and Alzheimer’s Disease-Related Dementias
Source: Front Aging Neurosci. 2021 Oct 27;13:765259. doi: 10.3389/fnagi.2021.765259 (PMC8579010; doi:10.3389/fnagi.2021.765259)
Supplement: Supplementary file 3 [file Table_1.XLSX]

## Sheet: eTable-1
	eTable 1 Compositions of 71 sera N-Glycans quantified
	m/z ratio	Hexoses	N-acetyl hexosamine	Fucose	N-acetylneuraminic acid
	1579.9	5	2	0	0
	1620.9	4	3	0	0
	1661.9	3	4	0	0
	1784	6	2	0	0
	1825	5	3	0	0
	1836.1	3	4	1	0
	1866.1	4	4	0	0
	1907.1	3	5	0	0
	1982.2	4	3	0	1
	1988.1	7	2	0	0
	2040.2	4	4	1	0
	2070.2	5	4	0	0
	2081.2	3	5	1	0
	2111.2	4	5	0	0
	2186.3	5	3	0	1
	2192.2	8	2	0	0
	2227.3	4	4	0	1
	2244.3	5	4	1	0
	2285.3	4	5	1	0
	2315.3	5	5	0	0
	2377.3	6	3	2	0
	2390.4	6	3	0	1
	2396.4	9	2	0	0
	2431.4	5	4	0	1
	2472.4	4	5	0	1
	2489.4	5	5	1	0
	2519.4	6	5	0	0
	2547.4	5	3	0	2
	2551.4	6	3	3	0
	2605.5	5	4	1	1
	2635.5	6	4	0	1
	2646.5	4	5	1	1
	2676.5	5	5	0	1
	2738.5	6	3	2	1
	2792.6	5	4	0	2
	2850.6	5	5	1	1
	2880.6	6	5	0	1
	2891.6	4	6	1	1
	2966.7	5	4	1	1
	2996.7	6	4	0	2
	3037.7	5	5	0	2
	3054.7	6	5	1	1
	3187.7	7	4	2	1
	3211.8	5	5	1	2
	3241.8	6	5	0	2
	3299.8	6	6	1	1
	3329.9	7	6	0	1
	3415.9	6	5	1	2
	3503.9	7	6	1	1
	3603	6	5	0	3
	3691	7	6	0	2
	3777.1	6	5	1	3
	3807.1	7	5	0	3
	3865.1	7	6	1	2
	3951.2	6	5	2	3
	4052.2	7	6	0	3
	4140.3	8	7	0	2
	4226.3	7	6	1	3
	4314.4	8	7	1	2
	4400.5	7	6	2	3
	4413.4	7	6	0	4
	4501.5	8	7	0	3
	4587.6	7	6	1	4
	4675.6	8	7	1	3
	4761.7	7	6	2	4
	4849.7	8	7	2	3
	4862.8	8	7	0	4
	4935.9	7	6	3	4
	5037	8	7	1	4
	5211.1	8	7	2	4
	5312.3	9	8	0	4

## Sheet: eTable-2
	eTable 2 Compositions of 141 cortical N-Glycans quantified
	m/z ratio	Hexoses	N-acetyl hexosamine	Fucose	N-acetylneuraminic acid
	1345.7	3	2	1	0
	1375.7	4	2	0	0
	1416.8	3	3	0	0
	1579.9	5	2	0	0
	1590.9	3	3	1	0
	1620.9	4	3	0	0
	1662	3	4	0	0
	1754	5	2	1	0
	1784	6	2	0	0
	1795	4	3	1	0
	1825.1	5	3	0	0
	1836	3	4	1	0
	1866.1	4	4	0	0
	1907.1	3	5	0	0
	1969.1	4	3	2	0
	1988.1	7	2	0	0
	2040.2	4	4	1	0
	2070.2	5	4	0	0
	2081.2	3	5	1	0
	2111.2	4	5	0	0
	2156.2	4	3	1	1
	2192.2	8	2	0	0
	2214.3	4	4	2	0
	2244.3	5	4	1	0
	2285.3	4	5	1	0
	2315.3	5	5	0	0
	2326.3	3	6	1	0
	2360.3	5	3	1	1
	2377.4	6	3	2	0
	2390.3	6	3	0	1
	2396.4	9	2	0	0
	2418.3	5	4	2	0
	2431.4	5	4	0	1
	2459.4	4	5	2	0
	2472.4	4	5	0	1
	2489.4	5	5	1	0
	2500.4	3	6	2	0
	2530.4	4	6	1	0
	2560.4	5	6	0	0
	2564.4	6	3	1	1
	2592.5	5	4	3	0
	2600.4	10	2	0	0
	2605.4	5	4	1	1
	2622.5	6	4	2	0
	2646.5	4	5	1	1
	2663.5	5	5	2	0
	2676.5	5	5	0	1
	2693.5	6	5	1	0
	2704.5	4	6	2	0
	2734.5	5	6	1	0
	2738.5	6	3	2	1
	2764.6	6	6	0	0
	2779.6	5	4	2	1
	2792.6	5	4	0	2
	2809.6	6	4	1	1
	2820.6	4	5	2	1
	2837.6	5	5	3	0
	2850.6	5	5	1	1
	2867.7	6	5	2	0
	2880.6	6	5	0	1
	2891.6	4	6	1	1
	2908.6	5	6	2	0
	2938.6	6	6	1	0
	2966.6	5	4	1	2
	3007.7	4	5	1	2
	3024.7	5	5	2	1
	3041.7	6	5	3	0
	3054.7	6	5	1	1
	3082.7	5	6	3	0
	3095.7	5	6	1	1
	3112.6	6	6	2	0
	3125.8	6	6	0	1
	3140.8	5	4	2	2
	3170.7	6	4	1	2
	3183.7	6	7	1	0
	3211.8	5	5	1	2
	3213.8	7	7	0	0
	3215.8	6	5	4	0
	3228.8	6	5	2	1
	3241.8	6	5	0	2
	3269.8	5	6	2	1
	3299.8	6	6	1	1
	3327.8	5	4	1	3
	3340.9	5	7	1	1
	3357.9	6	7	2	0
	3385.9	5	5	2	2
	3387.9	7	7	1	0
	3402.9	6	5	3	1
	3415.9	6	5	1	2
	3456.9	5	6	1	2
	3458.9	7	8	0	0
	3460.9	6	6	4	0
	3473.9	6	6	2	1
	3503.9	7	6	1	1
	3514.9	5	7	2	1
	3531.9	6	7	3	0
	3545	6	7	1	1
	3573	5	5	1	3
	3575	7	7	0	1
	3589.9	6	5	2	2
	3602.9	6	5	0	3
	3631.1	5	6	2	2
	3648	6	6	3	1
	3661	6	6	1	2
	3678	7	6	2	1
	3689	5	7	3	1
	3719.1	6	7	2	1
	3764.1	6	5	3	2
	3777.1	6	5	1	3
	3835.2	6	6	2	2
	3837.1	8	8	1	0
	3839.2	7	6	5	0
	3852.1	7	6	3	1
	3865.1	7	6	1	2
	3893.2	6	7	3	1
	3951.2	6	5	2	3
	4009.3	6	6	3	2
	4022.3	6	6	1	3
	4024.3	8	8	0	1
	4026.3	7	6	4	1
	4039.2	7	6	2	2
	4080.2	6	7	2	2
	4138.5	6	8	3	1
	4196.4	6	6	2	3
	4213.4	7	6	3	2
	4226.4	7	6	1	3
	4267.5	6	7	1	3
	4312.5	6	5	2	4
	4387.5	7	6	4	2
	4400.4	7	6	2	3
	4441.3	6	7	2	3
	4458.7	7	7	3	2
	4574.6	7	6	3	3
	4587.6	7	6	1	4
	4649.7	8	7	5	1
	4761.7	7	6	2	4
	4836.7	8	7	4	2
	4935.8	7	6	3	4
	4948.6	7	6	1	5
	5024	8	7	3	3
	5123	7	6	2	5

## Sheet: eTable-3
	eTable 3 Baseline N-glycan clusters and AD/ADRD
	Cognitive Proximate to death					Cognitive decline					Global AD pathology					β amyloid					Tangle
	Effect	Estimate	StdErr	Probt		Effect	Estimate	StdErr	Probt		Variable	Estimate	StdErr	Probt		Variable	Estimate	StdErr	Probt		Variable	Estimate	StdErr	Probt
	Clus1	-0.2279	0.1502	0.1373		tfd*Clus1	-0.01771	0.01097	0.107		Clus1	0.05355	0.06671	0.4268		Clus1	0.12441	0.20318	0.5438		Clus1	0.14844	0.1545	0.3424
	Clus2	0.07371	0.1487	0.6227		tfd*Clus2	-0.00355	0.01092	0.7453		Clus2	0.11384	0.06233	0.0752		Clus2	0.18589	0.19474	0.3455		Clus2	0.14427	0.14903	0.3388
	Clus3	-0.06172	0.1505	0.6839		tfd*Clus3	-0.01082	0.01093	0.3224		Clus3	0.09174	0.064	0.1595		Clus3	0.23654	0.19567	0.2338		Clus3	0.14738	0.15071	0.334
	Clus4	0.03406	0.1632	0.8358		tfd*Clus4	0.006419	0.01198	0.5924		Clus4	0.07245	0.0701	0.3076		Clus4	0.19674	0.21339	0.3621		Clus4	0.14152	0.16356	0.3921
	Clus5	-0.00425	0.1453	0.9768		tfd*Clus5	0.004199	0.01067	0.6941		Clus5	-0.09806	0.06115	0.1167		Clus5	-0.44718	0.178	0.0161		Clus5	-0.14189	0.14489	0.3333
	Clus6	0.05649	0.1447	0.6982		tfd*Clus6	0.01358	0.01047	0.195		Clus6	-0.06343	0.0622	0.314		Clus6	-0.37727	0.18173	0.0444		Clus6	-0.13213	0.14492	0.3674
	Clus7	0.2744	0.1429	0.062		tfd*Clus7	0.02633	0.01016	0.0098		Clus7	-0.08301	0.06362	0.1994		Clus7	-0.20944	0.19441	0.2878		Clus7	-0.18328	0.14817	0.2233
	Clus8	0.1278	0.1439	0.3797		tfd*Clus8	0.02071	0.01015	0.0418		Clus8	-0.06447	0.06239	0.3077		Clus8	-0.20814	0.18906	0.2775		Clus8	-0.01738	0.14688	0.9064
	Clus9	-0.07918	0.1459	0.5903		tfd*Clus9	0.000246	0.01077	0.9818		Clus9	-0.07493	0.06249	0.2376		Clus9	-0.3921	0.18287	0.0381		Clus9	-0.14283	0.14608	0.3341
	Clus10	-0.1952	0.1413	0.1748		tfd*Clus10	-0.00832	0.01052	0.4296		Clus10	-0.00064596	0.0629	0.9919		Clus10	-0.07239	0.1906	0.7061		Clus10	0.00152	0.14617	0.9917
	Clus11	0.2257	0.1432	0.1229		tfd*Clus11	0.02414	0.01015	0.0177		Clus11	-0.14542	0.05996	0.0199		Clus11	-0.44521	0.18178	0.0188		Clus11	-0.32976	0.13983	0.0233
	Clus12	-0.2096	0.1474	0.1629		tfd*Clus12	-0.02212	0.01051	0.0358		Clus12	0.11738	0.06304	0.0699		Clus12	0.31381	0.19322	0.1122		Clus12	0.20132	0.14937	0.1853
	Clus13	0.2964	0.1472	0.0509		tfd*Clus13	0.02467	0.01061	0.0205		Clus13	-0.09362	0.06563	0.1615		Clus13	-0.26852	0.19977	0.1865		Clus13	-0.20134	0.15308	0.1959
	Clinical diagnosis					AD Reagan					Macroscopic infarcts					Microinfarcts					Lewy bodies
	Variable	Estimate	StdErr	ProbChiSq		Variable	Estimate	StdErr	ProbChiSq		Variable	Estimate	StdErr	ProbChiSq		Variable	Estimate	StdErr	ProbChiSq		Variable	Estimate	StdErr	ProbChiSq
	Clus1	0.8901	0.3755	0.0178		Clus1	-0.1714	0.3489	0.6231		Clus1	0.6669	0.5387	0.2157		Clus1	1.1017	0.5763	0.0559		Clus1	0.2204	0.454	0.6273
	Clus2	-0.2289	0.3163	0.4692		Clus2	1.1201	0.5818	0.0542		Clus2	0.2112	0.4976	0.6713		Clus2	0.0371	0.4524	0.9347		Clus2	0.5281	0.3984	0.185
	Clus3	0.4476	0.3325	0.1781		Clus3	0.2676	0.3439	0.4365		Clus3	0.6716	0.507	0.1853		Clus3	0.598	0.4479	0.1819		Clus3	0.4412	0.4526	0.3297
	Clus4	-0.1305	0.3351	0.697		Clus4	0.3666	0.3776	0.3317		Clus4	-0.0359	0.44	0.935		Clus4	-0.0103	0.4011	0.9794		Clus4	0.8598	0.535	0.108
	Clus5	0.1569	0.3016	0.6029		Clus5	-1.2966	0.4674	0.0055		Clus5	-0.3252	0.4272	0.4465		Clus5	0.569	0.4187	0.1741		Clus5	-0.343	0.403	0.3947
	Clus6	-0.295	0.3108	0.3425		Clus6	-0.2532	0.3262	0.4376		Clus6	-0.517	0.5296	0.329		Clus6	-0.6349	0.4667	0.1737		Clus6	-0.4375	0.4306	0.3096
	Clus7	-0.8459	0.3493	0.0155		Clus7	0.00819	0.3335	0.9804		Clus7	-1.1989	0.5988	0.0453		Clus7	-0.8079	0.4599	0.0789		Clus7	-0.4811	0.4571	0.2926
	Clus8	-0.1446	0.3029	0.6331		Clus8	-0.3796	0.3643	0.2975		Clus8	-0.5683	0.4677	0.2244		Clus8	-0.2666	0.3925	0.497		Clus8	-0.8876	0.4261	0.0373
	Clus9	0.4021	0.3095	0.1939		Clus9	-1.0535	0.4053	0.0093		Clus9	0.1642	0.4344	0.7055		Clus9	0.4958	0.4066	0.2228		Clus9	-0.2727	0.4297	0.5256
	Clus10	0.5322	0.3047	0.0807		Clus10	-0.355	0.3369	0.2921		Clus10	0.453	0.422	0.283		Clus10	0.4113	0.384	0.2842		Clus10	0.25	0.4302	0.5611
	Clus11	-0.5081	0.3427	0.1381		Clus11	-0.7272	0.3812	0.0564		Clus11	-0.8881	0.5553	0.1098		Clus11	-0.2866	0.4231	0.4982		Clus11	-0.2724	0.4268	0.5232
	Clus12	0.4595	0.333	0.1676		Clus12	0.4137	0.3601	0.2506		Clus12	0.674	0.4875	0.1668		Clus12	0.7437	0.4473	0.0964		Clus12	1.1168	0.5389	0.0382
	Clus13	-1.1712	0.4279	0.0062		Clus13	0.06	0.3435	0.8614		Clus13	-2.2158	0.9703	0.0224		Clus13	-0.8467	0.5312	0.111		Clus13	-0.00957	0.4455	0.9829
	LATE					Hippocampal sclerosis					Cerebral amyloid angiopathy					Atherosclerosis					Arteriolsclerosis
	Variable	Estimate	StdErr	ProbChiSq		Variable	Estimate	StdErr	ProbChiSq		Variable	Estimate	StdErr	ProbChiSq		Variable	Estimate	StdErr	ProbChiSq		Variable	Estimate	StdErr	ProbChiSq
	Clus1	0.1656	0.3514	0.6374		Clus1	-0.4445	0.5919	0.4527		Clus1	0.382	0.3144	0.2243		Clus1	0.238	0.3091	0.4413		Clus1	-0.1524	0.3063	0.6189
	Clus2	0.7791	0.355	0.0282		Clus2	0.0767	0.4718	0.8709		Clus2	0.144	0.2941	0.6245		Clus2	-0.2205	0.3004	0.4631		Clus2	-0.558	0.3145	0.0761
	Clus3	0.1811	0.342	0.5964		Clus3	-1.1631	0.6833	0.0887		Clus3	0.1662	0.2996	0.5791		Clus3	0.2906	0.3055	0.3414		Clus3	-0.3369	0.3031	0.2664
	Clus4	0.1588	0.3562	0.6556		Clus4	-0.1116	0.6048	0.8536		Clus4	-0.4194	0.3304	0.2044		Clus4	-0.0138	0.3195	0.9655		Clus4	-0.3741	0.3286	0.2549
	Clus5	0.0462	0.3378	0.8912		Clus5	-0.8301	0.6649	0.2119		Clus5	-0.4579	0.2997	0.1265		Clus5	0.1025	0.2864	0.7204		Clus5	0.2571	0.2898	0.375
	Clus6	-0.4455	0.341	0.1914		Clus6	-0.1244	0.5586	0.8237		Clus6	-0.4138	0.2943	0.1598		Clus6	-0.1409	0.2881	0.6248		Clus6	0.0743	0.2864	0.7953
	Clus7	-0.7705	0.3711	0.0379		Clus7	-0.1246	0.5515	0.8212		Clus7	-0.5582	0.3094	0.0712		Clus7	-0.2184	0.2974	0.4628		Clus7	-0.1347	0.296	0.649
	Clus8	-0.5481	0.3265	0.0932		Clus8	0.3172	0.5486	0.5632		Clus8	0.00383	0.2872	0.9894		Clus8	0.0391	0.2883	0.892		Clus8	-0.1448	0.2872	0.614
	Clus9	0.001	0.3056	0.9974		Clus9	-0.0468	0.51	0.9269		Clus9	-0.0328	0.2892	0.9096		Clus9	0.2838	0.2909	0.3293		Clus9	0.3796	0.2948	0.1979
	Clus10	0.3848	0.3081	0.2117		Clus10	1.1048	0.5814	0.0574		Clus10	0.3247	0.2897	0.2623		Clus10	0.0868	0.2858	0.7613		Clus10	0.4067	0.2932	0.1655
	Clus11	-0.7776	0.3914	0.047		Clus11	0.1092	0.5274	0.8359		Clus11	-0.695	0.3115	0.0257		Clus11	-0.1428	0.2946	0.628		Clus11	0.1878	0.2931	0.5217
	Clus12	0.8378	0.378	0.0267		Clus12	0.2254	0.528	0.6695		Clus12	0.3363	0.3029	0.2669		Clus12	-0.0682	0.2999	0.8201		Clus12	-0.4936	0.3095	0.1107
	Clus13	-0.3943	0.3899	0.312		Clus13	0.2877	0.571	0.6144		Clus13	-0.7216	0.3292	0.0284		Clus13	-0.3847	0.3203	0.2297		Clus13	-0.0999	0.3062	0.7443

## Sheet: eTable-4
	eTable 4 Cortical N-glycan clusters and AD/ADRD
	Cognitive Proximate to death					Cognitive decline					Global AD pathology					β amyloid					Tangle
	Effect	Estimate	StdErr	Probt		Effect	Estimate	StdErr	Probt		Variable	Estimate	StdErr	Probt		Variable	Estimate	StdErr	Probt		Variable	Estimate	StdErr	Probt
	Clus1	0.1479	0.1452	0.3143		tfd*Clus1	0.007265	0.01068	0.4967		Clus1	-0.05547	0.06338	0.3867		Clus1	-0.3584	0.18579	0.0608		Clus1	-0.075	0.14822	0.6156
	Clus2	0.1618	0.1431	0.2649		tfd*Clus2	0.006948	0.01064	0.514		Clus2	-0.09458	0.06144	0.1316		Clus2	-0.40083	0.18122	0.0327		Clus2	-0.21826	0.14286	0.1344
	Clus3	-0.04905	0.1432	0.7337		tfd*Clus3	-0.00606	0.01051	0.5647		Clus3	-0.00542	0.06233	0.9312		Clus3	-0.01481	0.18922	0.938		Clus3	-0.23451	0.14004	0.1018
	Clus4	0.05838	0.1497	0.6986		tfd*Clus4	0.002515	0.011	0.8191		Clus4	-0.05012	0.0647	0.4431		Clus4	-0.24764	0.19396	0.2091		Clus4	-0.00504	0.15148	0.9736
	Clus5	-0.1526	0.142	0.2889		tfd*Clus5	-0.01354	0.01034	0.1911		Clus5	0.0657	0.06172	0.2935		Clus5	0.19982	0.18737	0.2926		Clus5	-0.12301	0.14416	0.3986
	Clus6	0.1167	0.1502	0.442		tfd*Clus6	0.00458	0.01105	0.6786		Clus6	-0.06819	0.06496	0.3001		Clus6	-0.40163	0.18954	0.0404		Clus6	-0.14506	0.1513	0.3434
	Clus7	0.072	0.1437	0.6192		tfd*Clus7	-0.00066	0.01064	0.9508		Clus7	-0.03579	0.06247	0.5699		Clus7	-0.23463	0.18677	0.2163		Clus7	-0.18758	0.14272	0.1962
	Clus8	0.03748	0.1444	0.7966		tfd*Clus8	-0.00522	0.01048	0.6189		Clus8	0.05659	0.06227	0.3689		Clus8	-0.0905	0.19044	0.6372		Clus8	-0.08447	0.14559	0.565
	Clus9	-0.1465	0.1418	0.3074		tfd*Clus9	-0.01242	0.01035	0.2305		Clus9	0.11132	0.05992	0.0706		Clus9	0.395	0.17901	0.0331		Clus9	0.01493	0.14512	0.9186
	Clus10	0.1935	0.1476	0.1974		tfd*Clus10	0.01645	0.01077	0.1271		Clus10	-0.13442	0.06196	0.036		Clus10	-0.41759	0.18757	0.0317		Clus10	-0.14373	0.15052	0.3454
	Clus11	0.04749	0.1475	0.7491		tfd*Clus11	4.4e-05	0.01084	0.9968		Clus11	-0.05451	0.06364	0.3969		Clus11	-0.30978	0.18872	0.1085		Clus11	-0.26812	0.14311	0.0683
	Clus12	0.01334	0.1431	0.9262		tfd*Clus12	-0.00103	0.0105	0.9217		Clus12	0.03391	0.06195	0.5871		Clus12	-0.06639	0.18848	0.7265		Clus12	-0.23408	0.13969	0.1016
	Clus13	-0.07993	0.1498	0.5965		tfd*Clus13	-0.0086	0.011	0.4349		Clus13	-0.02541	0.06515	0.6985		Clus13	-0.0185	0.19813	0.9261		Clus13	0.01103	0.15168	0.9424
	Clus14	0.1446	0.1428	0.3177		tfd*Clus14	0.005729	0.01052	0.5863		Clus14	-0.02009	0.06287	0.751		Clus14	-0.28509	0.18573	0.1327		Clus14	-0.00968	0.1463	0.9476
	Clus15	0.05205	0.1428	0.7174		tfd*Clus15	-0.00276	0.01057	0.7941		Clus15	0.01003	0.06219	0.8727		Clus15	-0.10931	0.18805	0.5643		Clus15	-0.10205	0.14367	0.4816
	Clus16	0.1472	0.1442	0.3134		tfd*Clus16	0.00454	0.01072	0.6721		Clus16	-0.08538	0.062	0.1761		Clus16	-0.43247	0.18007	0.0211		Clus16	-0.15361	0.14544	0.2972
	Clinical diagnosis					AD Reagan					Macroscopic infarcts					Microinfarcts					Lewy bodies
	Variable	Estimate	StdErr	ProbChiSq		Variable	Estimate	StdErr	ProbChiSq		Variable	Estimate	StdErr	ProbChiSq		Variable	Estimate	StdErr	ProbChiSq		Variable	Estimate	StdErr	ProbChiSq
	Clus1	-0.3415	0.3076	0.2668		Clus1	-0.1598	0.339	0.6373		Clus1	-0.4462	0.4121	0.2789		Clus1	-0.3551	0.373	0.341		Clus1	-0.2942	0.3929	0.454
	Clus2	-0.0154	0.2956	0.9584		Clus2	-0.4682	0.3378	0.1657		Clus2	-0.1845	0.451	0.6825		Clus2	-0.3762	0.4158	0.3656		Clus2	-0.2979	0.4445	0.5028
	Clus3	0.1879	0.2995	0.5306		Clus3	-0.3024	0.3399	0.3736		Clus3	-0.3593	0.4185	0.3905		Clus3	0.5006	0.4158	0.2286		Clus3	0.7623	0.504	0.1304
	Clus4	-0.1737	0.3056	0.5698		Clus4	-0.1656	0.347	0.6332		Clus4	-0.4703	0.4397	0.2847		Clus4	-0.6175	0.4125	0.1344		Clus4	-0.0748	0.4359	0.8637
	Clus5	0.3665	0.3013	0.2237		Clus5	-0.0672	0.326	0.8366		Clus5	-0.0544	0.4257	0.8983		Clus5	0.5964	0.406	0.1418		Clus5	0.6643	0.4496	0.1396
	Clus6	-0.2442	0.3093	0.4298		Clus6	-0.3901	0.3625	0.2819		Clus6	-0.6919	0.4485	0.1229		Clus6	-0.2583	0.3866	0.5041		Clus6	-0.1914	0.4216	0.6498
	Clus7	0.1169	0.2995	0.6963		Clus7	-0.3739	0.3546	0.2917		Clus7	-0.5834	0.4975	0.2409		Clus7	0.1833	0.4177	0.6608		Clus7	0.3991	0.4753	0.4011
	Clus8	-0.1785	0.2985	0.5498		Clus8	0.1018	0.3257	0.7547		Clus8	-0.6535	0.4105	0.1114		Clus8	0.657	0.497	0.1862		Clus8	0.3282	0.4923	0.505
	Clus9	0.1725	0.2925	0.5552		Clus9	0.4736	0.3317	0.1534		Clus9	-0.2124	0.4405	0.6296		Clus9	0.7038	0.4429	0.112		Clus9	1.2473	0.5943	0.0358
	Clus10	-0.2707	0.3252	0.4052		Clus10	-1.0584	0.4627	0.0222		Clus10	-0.6707	0.6639	0.3124		Clus10	-0.398	0.4973	0.4235		Clus10	-0.7749	0.4957	0.118
	Clus11	-0.087	0.3022	0.7735		Clus11	-0.533	0.3875	0.169		Clus11	-0.6065	0.4334	0.1617		Clus11	0.2311	0.4043	0.5675		Clus11	0.0409	0.427	0.9238
	Clus12	-0.1951	0.296	0.5099		Clus12	-0.2553	0.3342	0.4448		Clus12	-0.5224	0.4482	0.2438		Clus12	0.3495	0.3922	0.3729		Clus12	0.1799	0.4248	0.672
	Clus13	0.0676	0.3026	0.8232		Clus13	0.1241	0.3411	0.7161		Clus13	-0.448	0.4517	0.3212		Clus13	-0.4581	0.412	0.2661		Clus13	0.5044	0.4726	0.2859
	Clus14	-0.3919	0.3092	0.205		Clus14	0.0459	0.3198	0.8859		Clus14	-0.6899	0.4499	0.1252		Clus14	-0.1403	0.3808	0.7126		Clus14	-0.2339	0.3848	0.5433
	Clus15	-0.00865	0.2983	0.9769		Clus15	-0.1537	0.3257	0.637		Clus15	-0.4818	0.5253	0.3591		Clus15	0.8125	0.4751	0.0872		Clus15	0.3335	0.4262	0.4338
	Clus16	-0.2325	0.2966	0.4331		Clus16	-0.3316	0.3571	0.3532		Clus16	-0.5322	0.4213	0.2065		Clus16	-0.5597	0.3747	0.1352		Clus16	-0.0768	0.4137	0.8528
	LATE					Hippocampal sclerosis					Cerebral amyloid angiopathy					Atherosclerosis					Arteriolsclerosis
	Variable	Estimate	StdErr	ProbChiSq		Variable	Estimate	StdErr	ProbChiSq		Variable	Estimate	StdErr	ProbChiSq		Variable	Estimate	StdErr	ProbChiSq		Variable	Estimate	StdErr	ProbChiSq
	Clus1	-0.1755	0.315	0.5775		Clus1	-0.5809	0.5354	0.278		Clus1	-0.3575	0.2944	0.2248		Clus1	0.1692	0.292	0.5622		Clus1	0.1208	0.2922	0.6795
	Clus2	-0.1376	0.3041	0.6508		Clus2	0.0597	0.4964	0.9043		Clus2	-0.3693	0.295	0.2105		Clus2	0.3904	0.2939	0.1841		Clus2	0.2586	0.2891	0.3711
	Clus3	-0.1981	0.3113	0.5247		Clus3	0.1477	0.4729	0.7547		Clus3	-0.2617	0.2855	0.3594		Clus3	-0.0447	0.2824	0.8741		Clus3	0.0859	0.2835	0.7618
	Clus4	0.0094	0.3172	0.9764		Clus4	-0.2787	0.4705	0.5537		Clus4	-0.272	0.2981	0.3616		Clus4	-0.0778	0.2957	0.7925		Clus4	-0.0911	0.2964	0.7585
	Clus5	-0.0891	0.3123	0.7755		Clus5	0.0658	0.4708	0.8888		Clus5	-0.1289	0.2852	0.6513		Clus5	-0.3773	0.2929	0.1977		Clus5	-0.0657	0.2849	0.8176
	Clus6	-0.1615	0.3227	0.6168		Clus6	-0.3867	0.4937	0.4334		Clus6	-0.443	0.3062	0.148		Clus6	0.1878	0.2989	0.5298		Clus6	0.1157	0.3	0.6997
	Clus7	-0.1651	0.3055	0.5889		Clus7	-0.1595	0.4319	0.712		Clus7	-0.3123	0.2877	0.2776		Clus7	0.0392	0.2847	0.8906		Clus7	0.1564	0.2861	0.5847
	Clus8	-0.2278	0.3039	0.4535		Clus8	-0.8058	0.551	0.1437		Clus8	-0.2405	0.2856	0.3997		Clus8	-0.0511	0.2826	0.8564		Clus8	0.1196	0.2865	0.6763
	Clus9	-0.0665	0.3006	0.8248		Clus9	-0.1559	0.4974	0.754		Clus9	0.0752	0.2848	0.7918		Clus9	-0.5254	0.2965	0.0763		Clus9	-0.4181	0.291	0.1507
	Clus10	-0.3637	0.3647	0.3186		Clus10	-0.1326	0.563	0.8137		Clus10	-0.3407	0.3059	0.2654		Clus10	0.0911	0.2993	0.7609		Clus10	0.2118	0.2991	0.4788
	Clus11	-0.1801	0.3105	0.5618		Clus11	-0.1268	0.4364	0.7715		Clus11	-0.5022	0.2997	0.0937		Clus11	0.2589	0.2929	0.3767		Clus11	0.2866	0.296	0.333
	Clus12	-0.4624	0.3097	0.1355		Clus12	-0.3367	0.4216	0.4246		Clus12	-0.4203	0.2894	0.1464		Clus12	0.169	0.282	0.5488		Clus12	0.0553	0.2821	0.8446
	Clus13	0.1343	0.3177	0.6725		Clus13	-0.0893	0.4686	0.8489		Clus13	-0.1216	0.2967	0.6819		Clus13	-0.4627	0.305	0.1292		Clus13	-0.5592	0.3117	0.0728
	Clus14	-0.1547	0.3169	0.6253		Clus14	-1.0191	0.6623	0.1239		Clus14	-0.2888	0.2882	0.3163		Clus14	0.1011	0.2878	0.7253		Clus14	0.126	0.2882	0.662
	Clus15	-0.5423	0.3371	0.1076		Clus15	-0.4055	0.4473	0.3647		Clus15	0.00161	0.2828	0.9955		Clus15	0.2585	0.2859	0.3659		Clus15	0.0761	0.2825	0.7877
	Clus16	-0.0391	0.3083	0.899		Clus16	-0.2482	0.4732	0.5999		Clus16	-0.4549	0.2945	0.1224		Clus16	-0.0897	0.2875	0.755		Clus16	0.0757	0.2889	0.7934
